# Supplementary material for: Prognostic Implications of Chronic Kidney Disease Stage on Outcomes After Percutaneous Coronary Intervention
Source: J Cardiovasc Dev Dis. 2025 Dec 20;13(1):4. doi: 10.3390/jcdd13010004 (PMC12842264; doi:10.3390/jcdd13010004)
Supplement: Supplementary file 1 [file jcdd-13-00004-s001.zip]

Archive with 1 entries (1 files):
- jcdd-4026265-supplementary.pdf
